# Supplementary material for: Colonization of Clostridium butyricum in Rats and Its Effect on Intestinal Microbial Composition
Source: Microorganisms. 2021 Jul 23;9(8):1573. doi: 10.3390/microorganisms9081573 (PMC8401576; doi:10.3390/microorganisms9081573)
Supplement: Supplementary file 1 [file microorganisms-09-01573-s001.zip]

Archive with 1 entries (1 files):
- microorganisms-1292965-supplementary.pdf
